# Supplementary material for: Reproductive Morphology and Success in Annual versus Perennial Legumes: Evidence from Astragalus and the Fabeae (Papilionoideae)
Source: Plants (Basel). 2024 Aug 26;13(17):2380. doi: 10.3390/plants13172380 (PMC11397103; doi:10.3390/plants13172380)
Supplement: Supplementary file 1 [file plants-13-02380-s001.zip › Table S1.xlsx]

## Sheet: Old_World_Astragalus
	Section	Species	Life cycle (1=annuals, 2=perennials)	Flower number per raceme	Banner length, mm	Ovule number	Peduncle length, cm	Seed length, mm	Calyx_L,mm	Source (if not specified otherwise, Podlech, D., Zarre, S. A taxonomic revision of the genus Astragalus L. (Leguminosae) in the Old World. Naturhistorisches Museum: Vienna, Austria, 2013)
Note: cells shaded with green contain the originally obtained data	Annulares	A. annularis	1	2.5	5		2.5		3.5
	Harpilobus	A. arpilobus	1	4.5	8		1.9
		A. campylorrhynchus	1	2.5	7.75	15	4.25	2.75	4
		A. crenatus	1	5.5	8		3	3	4.25
		A. eremophilus	1	3.5	5.5		2.75	2.75	5
		A. juvenalis	1	11.5	12.5		6	3	5
		A. laricus	1	6.5	9		2.25	2.1	3.5
		A. longidentatus	1		12		4.75	3.15	6.5
		A. mareoticus	1	3	6.75		1.95	4	5
		A. reesei	1	6	11		4.5	2	5
		A. reticulatus	1	4	5		2	3	2.5
	Sesamei	A. asterias	1	6	7.5		3	1.85	3.5
		A. biovulatus	1	9	3.75	2	1	1.75	3
		A. cornu-bovis	1	5	6		0.25	2.2	3
		A. coronilla	1	4	6		3.75	3.1	2.75
		A. filicaulis	1	6	7	7.1	3.75	1.35	3.5
		A. geniculatus	1	4	10.25		3.25	2.5	6
		A. gryphus	1	2.5	7		0.25	3.5	4.5
		A. kerkukiensis	1	4.5	4.5		0.3	2.25	2.75
		A. longicaulis	1	7	8		3.25	1.5	4.5
		A. persepolitanus	1	6.5	5.75		3.75	1.6	2.75
		A. pseudosinaicus	1	4.5	6.5		0.5	2	4.5
		A. raphaelis	1	7.5	6		3.75	1.75	7.25
		A. remanens	1	6	5		0	5	1
		A. saharae	1	5	6.75		2.5	1.9	5.5
		A. schimperi	1	3	9.5		2.1	1.2	6.5
		A. scorpioides	1	2	10		0	3.25	7
		A. sesameus	1	6.5	8		0.25	1.6	6
		A. sesamoides	1	5.5	6.25		4	1.65	6.25
		A. sinaicus	1	5	7.1		2.5	1.25	5.15
		A. stella	1	9.5	8.25		6.75	2.5	6
		A. tadmorensis	1	3.5	9		2	2	3.5
		A. transjordanicus	1	3	10.5		1.75	3.25	5.5
		A. tribuloides	1	4.5	7		1.25	1.5	4
		A. triradiatus	1	4.5	9.5		3	2.5	5.5
		A. uninodus	1	2	5.75				3
	Oxyglottis	A. biserrula	1	4.5	5		1.75	3.5	2
		A. compositus	1	3.5	7		5.75	3.5	3.75
		A. crispocarpus	1	4.5	6		1.8	5	2.75
		A. oxyglottis	1	6	5.5		2	1.5	2.25
		A. schmalhausenii	1	7	8.5		5.5	3.5	4
		A. vicarius	1	6	8		6	3.5	3.5
	Thlaspidium	A. thlaspi	1	2.5	7.5		0.75	4.25	2.75
	Bucerates	A. algarbiensis	1		10	2	10	4.5	4
		A. cymbicarpos	1	3	6.5	23.22	4		6
		A. edulis	1	6.5	8	5.93		4	4.5
		A. hamosus	1	11	9	25.1	5.25	2.25	5.5
		A. maroccanus	1	6	10		9.5	2.25	4.25
		A. solandri	1	14	9		6.75	2.5	5.25
		A. trimestris	1	3	7.5		3.5		4
	Cyamodes	A. boeticus	1	7	9.5		5.25	5.5	7
	Hispiduli	A. bakaliensis	1	3.5	6.75		3.25	2.5	3.25
		A. callichrous	1	10	19		4.5	2.5	7.5
		A. duplostrigosus	1	6	16.5		4	2.25	6
		A. hispidulus	1	2	15.5		2	2.5	7.5
		A. intercedens	1	2.5	11		3	2.5	7
		A. kralikii	1	6	18		2.25	2	8
		A. oncotrichus	1	4	3.5		2	3	2.75
		A. scorpiurus	1	8.5	10.5		6	2	3.75
	Ankylotus	A. ankylotus	1	3	9		5.25	2	5.5
		A. commixtus	1	3	9.5		6.15	3.25	7
		A. gracilipes	1	2.5	8		3.25		4.5
		A. stalinskyi	1	3	9		2	3	6
	Platyglottis	A. berytheus	1	9	17		3	3.25	7.5
		A. bombycinus	1		15		3.25	3	7
		A. camptoceras	1	2.5	13.5		3.25	4.5	7
		A. devesae	2	11	20		6	2.5	10
		A. gines-lopezii	2	5	18		2.95	3.25	10.5
		A. nitidiflorus	2	4.5	18.5		3.5		9.5
		A. palaestinus	1	12.5	18		4.5	3.25	10
		A. peregrinus	1	4	17		5	3.75	9.5
		A. semitarius	2	8	20		7.5		11
		A. suberosus	2	10	22		7	2.75	11.5
		A. taubertianus	1	10.5	17.5		4.5	2.5	9
		A. verrucosus	2	6.5	17		3.5	4	10
	Pentaglottis	A. echinatus	1		8		4.5	3	5
	Aulacolobus	A. guttatus	1	2.5	9.75		3	3.25	4
	Cycloglottis	A. contortuplicatus	1	12.5	6.25		2.5	1	5.75
	Hederodontus	A. dahuricus	1		12.5		2.25	1.75	6
	Campylotrichon	A. campylotrichus	1	8.5	6	12.9375	3.75	2.5	2.5
	Ophiocarpus	A. ophiocarpus	1	3	6		0.25		2.75
	Dipelta	A. dipelta	1	6	3.5		2.25	3.5	3
	Epiglottis	A. epiglottis	1	9	3.5	4.17		2.25	2.25
	Mirae	A. migpo	1	6.5	6.5		11	3.2	7.25
	Biserrula	A. pelecinus	1	6	4.5		2.5		3
	Herpocaulos (= g. Podlechiella)	A. vogelii	1	11	3		2	2	2.75
	Cenantrum	A. aksuensis	2	13	19		13	3	7
		A. arnoldianus	2	13	17.5		6.75		9
		A. bahrakianus	2	8.5	21.5		14.5	5	11.5
		A. changduensis	2		8		7		5.5
		A. chilienshanensis	2	13	11		17.5		5
		A. degensis	2		13		12.5	5	7.5
		A. dictamnoides	2	16	22.5		9		10.5
		A. ernestii	2		13		7.5		7
		A. floridulus	2		12.5		5.5	3	5.5
		A. frigidus	2	12.5	15.5		7.5	3	7.5
		A. henryi	2		9		2.5	4	4.5
		A. ishigensis	2	11.5	16				7.5
		A. kawakamii	2		19
		A. lepsensis	2	15	20.5		7		8.5
		A. lessertioides	2	12	12		8.75		5.25
		A. longilobus	2		14.5		6		12
		A. luteolus	2		13		8.5		6.5
		A. minhensis	2	14	11		8	2.5	6
		A. moellendorfii	2		17		14		7
		A. monadelphus	2		11.5		10.5	2.5	8.5
		A. mongholicus	2		16.5		10	3	6.5
		A. muliensis	2	13.5	10		11.5		4.75
		A. nakaianus	2		14		3.5		6
		A. neomonadelphus	2	10.5	16.5		8.25	4	8
		A. penduliflorus	2	10	10.75		6.5	4	5.5
		A. petrovii	2	17.5	13		10.5		5
		A. przewalskii	2	12	11		7.5		5.5
		A. pseudochlorostachys	2	7	18.5		12.5		8.5
		A. purpurinus	2		13		9		4.5
		A. saralensis	2	11	21		7		9
		A. sericeocanus	2	17.5	14.5	8.225	3		7.5
		A. setsureianus	2	6	15		6.5		4
		A. shinanensis	2	7	21		5.5		8.5
		A. sichuanensis	2	7.5	21		6		10
		A. tecti-mundi	2		20		7.5	2.5	9.5
		A. tokachiensis	2	4.5	17		2.5		6.5
		A. tongolensis	2		19.5		15.5	3.75	7.5
		A. ulziykhutagii	2		14				7.5
		A. umbellatus	2	8	16.25		6	2.4	8
		A. xitaibaicus	2	9.5	11		5.75		8.25
		A. yidunensis	2	18	15		12		9.5
	Galegiformes	A. atropilosulus	2	30	9.5	15	6.75		4.75
		A. basiflorus	2	6.5	13.5		4.25		8.5
		A. brachytrichus	2	13.5	9		3.75		4
		A. calcicola	2		11.5		6		6.5
		A. chengkangensis	2	17	16.5		10		8
		A. chlorostachys	2		11.5		11		5.25
		A. concretus	2	20	13		7		7
		A. dumetorum	2		10.5		8.5		6
		A. forrestii	2		14.5		5.5		5.5
		A. galegiformis	2	31.4	14.5		10.5		6
		A. graveolens	2	35	15.5		6.5		8.75
		A. gymnopodus	2	15	16.5		16		10
		A. hancockii	2		15.5		11		6.5
		A. isabellae	2	23.5	16.25		9		10
		A. japonicus	2	6	17.5		9		4.5
		A. khasianus	2	22.5	15		12		7.5
		A. kialensis	2	12.5	9.5		3.5		4.5
		A. lamalaensis	2	6.5	10		16		6.5
		A. lobbichleri	2	13	10		6.5		6.5
		A. lucidus	2	17.5	11		3.5		4.5
		A. matiensis	2		13		8		4.75
		A. maxwellii	2	17.5	16		10		11.5
		A. minshanensis	2	6.5	12		2.75	2	8
		A. moupinensis	2	65	14		5		9
		A. paroensis	2	17.5	13		8.5		6.5
		A. poluninii	2		15.5		8		6
		A. pseudohofmeisteri	2		13		17.5		3
		A. rhododendrophila	2		13		7		4.5
		A. stewartii	2	70	12		7.75		9
		A. stipulatus	2		13.5		7		10.5
		A. trichocarpus	2	30	9.5		5.5		3.75
		A. tumbatsicus	2		12		8	2	7
		A. vicia	2	13	16		6.25		10
		A. yamamotoi	2	6.5	25				7.5
		A. zadaensis	2	11	18		8.5		10
		A. kuramensis	2		15.5				13
	Coluteocarpus	A. coluteocarpus susbp. heratensis	2	16	18		9.5		8
		A. dshimensis	2	10.5	22.5		14.5		10.5
		A. hoantchy	2	12	22.5		8.5		12
		A. otiporensis	2	8.5	14		4.25		7.5
		A. oxypterus	2		17		10		10.5
		A. paktiensis	2	12.5	13		8.5		7.5
	Pseudosesbanella	A. falconeri	2	8.5	11.25		4.25		5.25
		A. hoffmeisteri	2	12.5	9.5		8		4.25
		A. notabilis	2	4	13		4.5	2	4.5
	Nuculiella	A. chinensis	2		14.5		4.5		4.5
	Glycyphyllus	A. fraxinifolius	2		15.5		4.5	3.5	8.5
		A. glycyphylloides	2
		A. glycyphyllos	2		13	18.8	5	2.896	5.5
		A. magnificus	2	50	15				7.5
		A. paraglycyphyllos	2	11	13		19		5.5
		A. reflexistipulus	2	8	13		3.5	3.25	6
	Theiochrus	A. botryophorus	2		18		9		8
		A. siliquosus	2		17		8.5		8.5
		A. simonii	2		16		7	2	6.5
		A. yilmazii	1	7.5			4	1	5.5
	Lithophilus	A. dalaiensis	2		12				10
		A. kashmirensis	2		18		6.5		13.5
		A. lithophilus	2	4.5	24		2.5		15
		A. munroi	2	4.5	21		0.75	6	20
	Scheremeteviana	A. cystocarpus	2		19		30	4	11
		A. darwasicus	2		21		30		10
		A. longistipitatus	2	11.5	21		35	3	9
		A. mundulus	2		19		14		11.5
		A. ovczinnikovii	2		22.5		25	5	11.5
		A. scheremetevianus	2		17		25	4	9.5
	Macropodium	A. macropodium	2		20		22.5	4	15
	Thaumasiophaca	A. thaumasios	2	3	21.5		6		15
	Rechingeria	A. karateginii	2	3	13.5		1	3.5	9
	Stipitella	A. cuneifolius	2	3	16		3		8.5
		A. eustrophacanthus	2	13.5	13.5		6.5	3.5	7.5
		A. massagetowii	2	6.5	22		3.5	4	10
		A. stipitatus	2	13	18.5		5.5	4	10
	Lotidium	A. davidii	2	5	11.5		3.25		3.75
		A. fangensis	2	3	12		1.25		4.5
		A. nankotaizanensis	2	3.5	12.25		5		5
		A. nokoensis	1		11		13.5		5
		A. sciadophorus	2	5	7		7.5		3.5
		A. sinicus	1	7	11.5		13.75	2	5
		A. souliei	2	4.5	11		5.5		5.75
		A. sutchuensis	2	6.5	10.5		4		4.25
		A. tungensis	2	10	13		4.5		4.5
		A. wolungensis	2	3.5	8.5		2.75		3.5
		A. wulingensis	2	8	12.5	9.5	7.25		7
		A. wushanicus	2	3	10.25		2	1.5	4.75
		A. yangtzeanus	2	5	11.5		2.5		5.5
		A. zhouquinus	2	6	7		1.75	1.5	2.75
	Skythropos	A. datunensis	2	5	15		4.5		8.5
		A. griersonii	2	10.5	16		11		8
		A. kongrensis	2	11	18.5		7.75	4.75	10.75
		A. licentiatus	2	13	14.75		7.5		8
		A. nanfengensis	2	7.5	22.5	12	6		14
		A. skythropos	2	10.5	16.5		11		9
		A. yunnanensis	2	13	18.5		12.5		11.25
	Hookeriana	A. acaulis	2	2.5	24.5		6.5	4	13
	Drepanodes	A. falciformis	2	11	11.5		2	3	5.5
		A. maritimus	2	7	18.5		4.5	2.75	9
		A. nemorosus	2		11		5		6.5
		A. reinii	2		17.5		5.5		10.5
	Astragalus	A. acanthochristianopsis	2	4.5	15.5		0		7.5
		A. akkensis	2	7	12.5		0		5.75
		A. albovillosus	2	10.5	15		0		16
		A. aleppicus	2	3.5	29				14.5
		A. anthosphaerus	2	8.5	29.5				20.5
		A. baissunensis	2	4	28.5				19.5
		A. basineri	2		19				12.5
		A. bezudensis	2	5	18.5				13.5
		A. borraginaceus	2	2.5	23		0		20
		A. caraganae	2	5.5	21		1.75		9
		A. caryolobus	2	4	29				13
		A. christianus	2	4	25.5				13.5
		A. cilicius	2	3	32				14
		A. columnaris	2	4	24				11.5
		A. diyarbakirensis	2	3.5	18				7.5
		A. drupaceus	2	4	25.5				14.5
		A. eigii	2	3.5	16				11
		A. elatior	2	8.5	32.5				21
		A. faurei	2	8	22				9
		A. fruticosus	2	2	16.5				7.5
		A. gilvus	2	9	30.5				16.5
		A. gombo	2	6.5	23.5		3.5		12.5
		A. gomboeformis	2	6.5	16				7
		A. graecus	2	6.5	35				17
		A. harpocarpus	2	5.5	31				17
		A. hedgei	2	8.5	18				11
		A. huber-morathii	2	4	37				19.5
		A. jesdianus	2	4	10.75				6.25
		A. lacei	2	7	14				13.5
		A. macrocarpus	2	8.5	33				15
		A. maurorum	2	6	22				9.5
		A. melanophrurius	2	6	22.5				12
		A. nervulosus	2	5	22				10
		A. neurocarpus	2	4	26.5				10
		A. nigrocalycinus	2	3.5	30				15
		A. nuciferus	2	3	40				22
		A. orthocarpoides	2	5	10.75				8.5
		A. orthocarpus	2	3.5	19				10.5
		A. pisidicus	2	3.5	23.5				12
		A. pseudo-orthocarpus	2	7	15		0.5	6	8
		A. rahiminejadii	2				3.5		9.5
		A. retamocarpus	2	6	25.5				12
		A. rosae	2	10	20				12
		A. sabzakensis	2	4	20				17
		A. schizotropis	2	4	27.5				13.5
		A. siahderrensis	2	10	15.5				15.5
		A. sparsus	2	4.5	27.5				13
		A. sulfuratus	2	6.5	22.5				16
		A. tephrosioides	2	8.5	14.5				17.5
		A. turkestanus	2	5	20				9.5
		A. zarreianus	2	2.5	19				11.5
	Laxiflori	A. azraquensis	2	20	26.5		0.5		16
		A. baijiensis	2	15.5	24		0.5		16
		A. bracteosus	2	27.5	26				15.5
		A. chlorostegius	2	20	23.5		0		17
		A. decurrens	2		22.5		2.5		19.5
		A. dictyolobus	2	27.5	24.5		0		16.5
		A. erythrotaenius	2	20	21				11
		A. gigantostegius	2	9	24				14.5
		A. petropolitanus	2		18.5				17
		A. tawilicus	2	20	24.5		0	7	16
	Alopecuroidei	A. alopecias	2		18			4	20
		A. alopecuroides	2		24		0.85		17
		A. alopecurus	2		19		1	3	15.5
		A. arasbaranensis	2		18.5		1.5		11
		A. aytatchii	2		18.5		3		9
		A. bahcesarayensis	2		19		1	3.5	17.5
		A. burquinensis	2		27.5			3	15.5
		A. crinitus	2		19		1.5	5	13.5
		A. dipsaceus	2		17.5		1.5	2.5	17.5
		A. ebrahimabadensis	2		21.5		1		15
		A. echinops	2		19.5		6.5		9
		A. ehrenbergii	2		18.5		2.5	5	15
		A. ekicii	2		24.5		7.5	3.5	22.5
		A. elatus	2		16.5		8		12
		A. eximius	2		19		8		21
		A. foliosus	2		19.5		0.25		14.5
		A. genuflexus	2		20.5		1.25		16
		A. globiceps	2		28		6.5		22.5
		A. gymnalopecias	2		19		4.5		11.5
		A. hamadanus	2		21		6		16.5
		A. hymenocalyx	2	10.5	17		4.5		12
		A. jessenii	2		19.5		1.5		16
		A. kirrindicus	2		24		7	3	17.5
		A. kulabensis	2		25		1		20
		A. kushmasarensis	2		16		0
		A. latianicus	2		22		1.6		23
		A. maabudii	2		25.5		1		15
		A. macrocephalus	2		24		5.5	4	16.5
		A. megalotropis	2		22.5		1.5		18
		A. mogoltavicus	2		15		1.5		12.5
		A. neoassadianus	2	30	25.5		3		22
		A. neomaasoumianus	2		25		6.5		23.5
		A. obtusifolius	2		21		5.25		19
		A. oocephalus	2		21.5		0.75		15
		A. ovabaghensis	2		19				9
		A. panduratus	2		18.5		3.25		13.5
		A. phlomoides	2	15.5	30				16
		A. ponticus	2		20	13.5	1.25	4	13.5
		A. pseudovulpinus	2		23		1.25	3.25	18
		A. saetiger	2		17.5		0.5		13.5
		A. sarzehensis	2		15		3.5		20
		A. shahrudensis	2		21		5	4	16
		A. sericostachys	2		19.5		7		17
		A. speciosus	2		21.5		1.5		14
		A. stepporum	2		18		5		11
		A. turbinatus	2		22.5		4.25		20.5
		A. uhlwormianus	2		18				9.5
		A. vulpinus	2		24		1		19
	Woronowia	A. mirus	2	3			0.65	4	13
	Aberrantes	A. clausii	2		21.5		6		24.5
		A. vassilczenkoi	2		21		13		25
	Mesocarpon	A. nigritus	2	6	16.5		5	3.25	11
		A. pseudoquisqualis	2		24.5				15
		A. quisqualis	2		17.5			3.25	14.5
	Christianophysa	A. victoriae	2	11	24		0	4	15
	Lithoon	A. sieversianus	2	6.5	36.5	15.8	0	5.31764	21
	Chronopus	A. bazmanicus	2	1.5	16		0		9
		A. dactylocarpus	2	5.5	26		2.5		13.5
		A. ensifer	2	7	34		0.5		16
		A. khaneradarensis	2	1	28				11.5
		A. sieberi	2	2	18.5				11.5
		A. trigonus	2	2.5	9.75				6.5
		A. vanillae	2	3.5	25				15
	Eremophysa	A. chiwensis	2		13.5		4	4.5	10.5
		A. citoinflatus	2		16		0	2	11
		A. jarmalii	2	5	28.5				16.5
		A. kahiricus	2		29			5.75	17
		A. kelifii	2	9.5	20.5		0.5		13.5
		A. lehmannianus	2		18		1	4	13
		A. leiophysa	2		17.5	2	0	4	12.5
		A. litwinowii	2		27		1		11
		A. maximowiczii	2		26				12
		A. rassulovae	2		28				15
		A. sphaerophysa	2		17.5		0	4	13
		A. tatjanae	2	27.5	35			6.5	17.5
		A. winkleri	2		17		1.25	4	13.5
	Eremophysopsis	A. sericopetalus	2	8	24	1	0	5	14
	Alopecioides	A. terrae-rubrae	2		20.5		0	4	15.5
	Pelta	A. edmondsonii	2	3	31		0.75		14
		A. olgae	2	3	26.5		2.25	4.5	14
		A. peltatus	2	3	22		1.15		14
		A. peltopsis	2		15				12
		A. perplexans	2	4.5	28.5		0.25		13
		A. wilhelminae	2	3	19		1.15		19
	Pendulina	A. acormosus	2		21		15.5		12.5
		A. adylovii	2	12.5	21.5		15		11
		A. albertoregelia	2		31		8.5	4.5	17
		A. andrersianus	2				10.5		13
		A. austrotadzhikistanicus	2	7	32		10.5	5.25	15
		A. baftensis	2	6	25		2.5		19
		A. bogensis	2	9	37.5		22.5	5.5	16
		A. dieterlei	2	3.5	23.5		0.75	4	15.5
		A. gardanikaphtharicus	2		23		12	2.5	13.5
		A. merxmuelleri	2		29		13.5	5.5	14
		A. mirabilis	2	11.5	21.5		12	4.5	10.5
		A. nuratensis	2	7	28.5		4.5		13
		A. pauper	2	4	22	23	4.5	2.25	9
		A. pauperiformis	2	2.5	19				8.5
		A. secundoflorus	2	7	22				14.5
		A. vegetior	2		19.5		7	3.75	11
		A. viridiflorus	2	7.5	47.5		15.5	5.5	22.5
	Caprini	A. aaroni	2	3.5	24		1.5		13.5
		A. absentivus	2	4.5	24		0		17.5
		A. adulterinus	2	3	17		0.25	3	13.5
		A. aegobromus	2	8	22		10.5	4.25	12.5
		A. aharicus	2	3.5	29		1.5
		A. akhanii	2	2.5	26.5		4.5	4	17
		A. aksaricus	2	3	27.5				18.5
		A. aktauensis	2	3	25.5		4.5	5.5	15.5
		A. albertshoferi	2	1.5	33		0.75		17.5
		A. alexeenkoi	2		23.5		0	2.25	16.5
		A. alienus	2	3			1.5	6	11
		A. aliomranii	2	5.5	32.5		6		15
		A. altanii	2	12.5	22.5				14.5
		A. amygdalinus	2	4	19.5		3	4	16
		A. andaulgensis	2	3	20.5			3	15
		A. angustiflorus	2	9.5	25		2.25	5	12.5
		A. anisomerus	2	7.5	20.5		4.75	3.25	9.5
		A. antalyensis	2		20		1.5		10
		A. aphanassjievii	2	5.5	17.5			3.5	13
		A. apiculatus	2	3.5	19.5			3.75	14.5
		A. apricus	2	5.5	21		3		11
		A. aqrabatensis	2	5	17		1.75		14
		A. archibaldii	2	1.5	22		0		18
		A. arianus	2	5	17.5		1.75		15
		A. auganus	2	7	26.5		8.5	5	15
		A. austrodarvasicus	2	4	18		0		22
		A. austrodshungaricus	2	6	32		9	6	16.5
		A. avajensis	2	5	25.5		1.5	5	15
		A. avicennicus	2	4	28.5		1.5	5	13.5
		A. bachardenii	2	3.5	27.5		3.25	5.5	5
		A. bakuensis	2	4.5	29.5		4.5	5	16
		A. basilicus	2	11	24		17.5		12
		A. bilobatoalatus	2	3.5	28.5				19
		A. boreoafricanus	2	13.5	27.5		5	4.5	14.5
		A. bozakmanii	2	17.5	19	10	3		12.5
		A. brachystachys	2	7.5	28		6.5	6	15.5
		A. brotherusii	2	4	17.5				17.5
		A. caprinus	2	6.5	24		5	4.5	12.5
		A. cavanillesii	2	7	26				16
		A. charguschanus	2	4	20		0.5	4	14
		A. chrysanthus	2	9	20		12	4	8.5
		A. controversus	2	3	25		6.5	5	12.5
		A. costatus	2	6	20		9		12.5
		A. damardanicus	2	1	18		0		14.5
		A. dasyanthus	2	18	21.5		10		14.5
		A. degilmonus	2	9	36.5		0		24.5
		A. drasianus	2		27.5		1		13.5
		A. ekbergii	2	12.5			3	4.5	20
		A. elwendicus	2	5.5	24.5		1.5	6.5	11
		A. erythrosemius	2	4	19		1	3.5	11.5
		A. esferayenicus	2	2	20				10
		A. eupeplus	2		20		5	4.5	16
		A. eusarathron	2	2.5	16				11.5
		A. evanensis	2	7	24		2	5	13
		A. exasperatus	2		24		19.5	5.5	15.5
		A. exscapus	2	5.5	25	12	2.1	3.5	15
		A. fabaceus	2	8	26		6	5.5	15.5
		A. firuzkuhensis	2	3	20				10
		A. flexus	2	17.5	31.5		8.5	3.5	16.5
		A. fortuitus	2	5	27		1		15
		A. fukangensis	2				16.5
		A. gagnieui	2	7.5	17.5		2.75		11.5
		A. gandomanicus	2	6	24		1.5		14.5
		A. gaubae	2	3	28		1.5	4.5	19
		A. gilgitensis	2		19.5		0		17
		A. gompholobium	2	3	23.5		3.25	4.5	15.5
		A. gypsaceus	2	3.5	31		1.5		18
		A. gypsicola	2	7	28		7	5	16.5
		A. hamzae	2	4.5	25.5		2.25	5	14
		A. ibicinus	2	3	23			6.5	16.5
		A. ictericus	2	7	29		14		15
		A. imbecillus	2	3.5	26				12.5
		A. impexus	2	2.5	16				11
	Brachylobium	A. tschimganicus	2	8	29	21	3.5		19.5
	Komaroviella	A. abditus	2	8	6.5	7	8		3
	Irineae	A. weixinensis	2	10	8.5	6.5	4		4.5
	Chrysopterus	A. truncato-alatus	2	3	8	4	0.5		4.5
	Hypoglottidei	A. brevialatus	2	9	14.5	8	7		4.5
		A. sachanewii	2	9.5	13.5	7	3		6
		A. cicer	2	24.5	15.5	10.8	10	2.649	8.5
	Stereothrix	A. danicus	2	11.58	15.5	15.9	8	1.842	7.5
	Pseudotapinodes	A. sphaeranthus	2		16	6.5	1.75		15
	Malacothrix	A. orbicularifolius	2	5.5	6.5	4	2		3.5
		A. anodiophilus	2	8	13	10	4.5	2	7
		A. taleshensis	2	11	15.5	1	3.25	3	12	Bidarlord, M.; Ghahremaninejad, F.; Maassoumi, A.A. A new species of the genus Astragalus (Leguminosae) from Northwest Iran. Phytotaxa 2016, 252, 280-284
	Onobrychoidei	A. topalanense	2	17	27	15	21	3	18.5	Ilcim, A.; Behçet, L. Astragalus topalanense (Fabaceae), a new species from Turkey. Turk. J. Bot., 2016, 40, 74-80.
		A. arguricus	2	11.5	21.5	12	11		8
		A. brevipes	2	14	15	10	6.75		6.5
		A. kadschorensis	2	15	21.5	10	11		9.5
	Dissitiflori	A. ustiurtensis	2	7.5	13.5	11	1.75	2	7
		A. oropolitanus	2	7	25	24	6.75		13
		A. steineranus	2		19.5	20	4.5		10
		A. ucrainicus	2	6.33	20	19.1	7.5		9
		A. zingeri	2		20	25.7	12		10
	Erioceras	A. karelinianus	2	7.5	16	20.6	15		5.75
		A. kuldshensis	2		19	12	8.5		12.5
	Helmia	A. polozhiae	2	11	18	19	6		11
	Trachycercis	A. involutivus	2	9	25.5	18			13.5
		A. glomeratus	2	6	21.5	16			9.5
		A. hypogaeus	2	3.5	31.5	11			16.5
	Incani	A. teskhemicus	2		19.5	10		1.9	9
		A. cariensis	2	3	23.5	13	0.9		10.5
		A. cinereus	2	23.5	21.5	11	12.5		7.5
	Leucocercis	A. kuhidashtehensis	2	12.5	20	14	12.5	2.75	7.5
	Macrosemium	A. curviflorus	2	3.5	9.5	4	1		5.5
		A. paradoxus	2	2.5	42.5	7.9			14.8
	Craccina	A. arenarius	2	6.8	15.5	15.9	2.5	2.385	6.66
		A. clerceanus	2	10	9.5	15.7	6.5		3.5
	Argaeus	A. argaeus	2	2	15	3.26			8.5
	Xiphidium	A. austroaltaicus	2	16	20	27.5	7.5		10	Knyazev, M.S. A new species of the genus Astragalus from West Altai. Bot. Zhurn., 2016, 101, 221-226
	Cysticalyx	A. veresczaginii	2	13	28	14.6	6		15
	Adiaspastus	A. albispinus	2	1.5	9.75			3.5	5
		A. asaphes	2	2.5	15			3.75	11
		A. aureus	2	9	17			3	10.75
		A. bactrianus	2	7	11			2.5	7.5
		A. beckerianus	2	2.5	25.5		0.6		13
		A. brachycalyx	2	5.5	8.25			2.75	3.75
		A. breviflorus	2	5	10.5			2.75	9
		A. carduchorum	2	3.5	16		0.9	4.5	8.75
		A. caspicus	2	1.5	9			2.85	5
		A. caucasicus	2	2	14				7.5
		A. chartostegius	2	5.5	11		3.5		7.5
		A. chionobiiformis	2	4.5	13.5				8
		A. coarctatus	2	1.5	28		0.3		13.5
		A. dolonus	2	7	11				5
		A. erythrolepis	2	8.5	18.5		1.75		10
		A. gevashensis	2	3	15.5			3.25	12.5
		A. hareftae	2	2.5	21				14
		A. hystrix	2	1.5	17		2.5		11
		A. icmadophilus	2	4.5	19		3.5	2.25	10.5
		A. iodotropis	2	4	19		0.65	3.25	11
		A. jamzadae	2	1.5	15				6
		A. karabaghensis	2	8.5	15.5				13.5
		A. kordloricus	2	2	11.75				6
		A. latus	2	2.5	10.5				8.5
		A. leiophyllus	2	7	15.25			4.15	11
		A. macrosemius	2	3.5	17		0.65		5.5
		A. magnibracteatus	2	8.5	17.5				13.5
		A. membranostipulus	2	3	14				10
		A. michauxianus	2	8.5	20.5			4	14
		A. nevadensis	2	4.5	16.5			2.5	15
		A. noeanus	2	1.5	12.25				7.5
		A. ochrochlorus	2	6	16.25		1.75	4	10.5
		A. oltensis	2	1.5	10				6
		A. oreites	2	3.5	14.25		0.35		9
		A. polyanthus	2	10	12.5				14
		A. prominens	2	2	20.5				17.5
		A. sahendi	2	4.5	23		0.9		10
		A. sangesuricus	2	3.5	20.5		0.3		9.5
		A. sempervirens	2	6	18		6.5	2.5	10.5
		A. titziae	2	1	17.5		3.5		13.5
		A. transoxanus	2	2	18.5			4.25	11

## Sheet: New_World_Astragalus
Section	Species	Life cycle (1=annuals, 2=perennials)	Flower number per raceme	Banner length, mm	Ovule number	Peduncle length, cm	Seed length, mm	Calyx length,mm	Source (if not specified otherwise, Barneby, R.C. Atlas of North American Astragalus. Mem. N.Y. Bot. Gard., 1964, 13)
Phaca	A. umbellatus	2	8	16.05	8.5	7	2.7	8.15
	A. americanus	2	20	12.4	7.5	11.25	2.6	5.4
Astragalus	A. alpinus	2	14	10.5	8	9.5	2.5	4.75
	A. leptaleus	2	3	6	8	3.75	1.95	4.85
Minerales	A. molybdenus	2	4.5	11.6		3.75	4.35	6.1
Oroboidei	A. eucosmus	2	15	5.85	6	10.75	1.85	4.35
	A. robbinsii	2	14	9.35	9	12.25	1.85	5.7
	A. aboriginum	2	16	11	12	7	2.45	6.35
Hemiphragmium	A. cottoni	2	16	11.1	12.5	4.75	2.65	7.7
Hemiphaca	A. williamsii	2	23.5	12.3	8	11.5	1.85	5.5
Strigulosi	A. guatemalensis	2	16	10.25	14.5	10.5	2.1	5.5
	A. legionensis	2	3.5	11.8	10	3.25		7.2
	A. hintoni	2	8.5	13.45	13	2.25		7.2
	A. tolucanus	2	22.5	11.75	9.5	6.75	2	7.85
	A. strigulosus	2	26	10.35	16.5	7	1.95	6.35
	A. lyonnetii	2	16.5	11.2	16.5	7.75		6.3
	A. radicans	2	18.5	13.05	24	14	2.2	8.15
	A. potosinus	2	14	7.9	12.5	9	1.85	5.1
	A. zatecanus	2	42.5	8.65	22	9		6.55
	A. jaliscensis	2	18.5	10.75	23	12	1.8	5.25
	A. regiomontanus	2	11	10.75	12	3.5	2.8	5.8
	A. penellianus	2	16	8.65	12	6.75	2.1	5.45
	A. tioides	2	3.5	11	20	6.75	2.55	5.65
	A. altus	2	30	9.8	8	4.75		4.7
	A. hidalgensis	2	11.5	7.4	13.5	3	2.5	3.95
	A. purpusi	2	14	5.95	4.5	3	2.25	3
	A. pueblae	2	9.5	6	9	3.75	1.5	2.75
	A. recurvus	2	15	6.45	15	6.5	2.35	4.1
	A. rusbyi	2	17.5	6.75	10	6.5		3.65
	A. longissimus	2	43.5	6.8	15	13	2.25	4.1
	A. egglestonii	2	17.5	6.9	14		2.45	3.85
	A. micranthus	2	45	5.75	11	8.5	1.55	4.05
	A. esperanzae	2	17.5	8.4	16	7.75	1.9	5.35
	A. cobrensis	2	18.5	7.15	11.5	4.75	2.7	3.85
	A. microcymbus	2	8.5	5.7	5	2.15	2.8	2.4
	A. pilosior	2	30	5.85	10				Spellenberg, R.W.; Anderson, E.W. Astragalus pilosior (Fabaceae), a new species from the Sierra Madre Occidental in Chihuahua, Mexico. J. Bot. Res. Inst. Texas 2019, 13, 131-140
	A. spellenbergii	2	12	6.85	6.5	5.25	2.1		Castillón, E.E.; González-Elizondo, M.S.; Quintanilla, J.Á.V. A new species of Astragalus (Fabaceae, Faboideae) from Durango, Mexico. Phytotaxa 2016, 288, 91-95
Scalares	A. scalaris	1	32.5	5.8	6.5	6.5	2.25	2.55
Tiopsidei	A. scopulorum	2	13.5	20.9		8.25	3.25	11
Scytocarpi	A. flexuosus	2	18.5	9.1	18.5	7.5	2.45	4.65
	A. pictiformis	2	9	9.75	14	3.75	2.2	5.15
	A. proximus	2	23.5	6.55	8	7		3
	A. fucatus	1	15.5	7.3	26.5	3.5	2.4	3.95
	A. subcinereus	2	21	7.6	15	6.75	2.5	4.85
	A. wingatanus	2	20	6.8	6	5.5	3.2	2.85
	A. gracilis	2	30.5	6.85	7	6	2.8	2.7
	A. coriaceus	2	10.5	15	25	9	2.45	7.2
	A. hallii	2	17.5	15.45	27	7.25	2.6	7
	A. puniceus	2	16	17.2	30.5	6.75	3	8.3
	A. castetteri	2	13	16.35	24	6.25	2.5	8.95
Genistoidei	A. miser	2	14	9.45	12.5	7	2.35	4.15
	A. convallarius	2	13	8.9	18.5	7.5	3.05	5.15
	A. diversifolius	2	4.5	10.7	13	8.5		5.55
Lonchocarpi	A. titanophilus	2	11.5	7.9	20	6.5	2.85	4.95
	A. xiphoides	2	19	9	16	5.5	2.75	5.3
	A. cronquistii	2	13	8		4.25	4.2	4
	A. pinonis	2	12	9.25	30.5	4.75	1.7	4.95
	A. aequalis	2	7.5	11.75	29.5	6	3.3	6.15
	A. episcopus	2	17	13.25	21	14.5	3.25	7.15
	A. lancearius	2	15.5	10.5	11	10.5	3.65	4.3
	A. duschesnensis	2	12.5	10.45	26	4	2.55	4.3
	A. nidularius	2	20.5	11.6	22	7.5		5.4
	A. harrisonii	2	8.5	8.7	11	10.5	4.5	3.05
	A. coltoni	2	16	15.25	17	17	3.65	6.25
	A. ripleyi	2	25	15	14	9.25	3.2	6.6
	A. schmollae	2	17.5	16.25	19	15	3	6.75
	A. lonchocarpus	2	31	16.5	19	14	3.75	7.9
	A. hamiltoni	2	20.5	22	19	9		9.85
Drabellae	A. spatulatus	2	6	7.6	8	3.7	2	3.8
	A. chloödes	2	15	7.2	6	5.5		5.6
	A. drabelliformis	2	2.5	6.1	9	1.75		2.9
	A. simplicifolius	2	2.5	11.3	12.5	1.75	1.45	5.75
	A. detritalis	2	5	16	19.5	5	2.2	7.35
Solitarii	A. alvordensis	2	9.5	7.6	13	2.25	2	2.75
	A. solitarius	2	16.5	7.15	10	9	2.4	2.9
	A. applegatii	2	14	6.75	9	4.5	2.3	3.15
Camptopodes	A. camptopus	2	12	15.5		3.75	2	5.75
Collini	A. collinus	2	32.5	13.85	12.5	10	2.5	9.65
	A. curvicarpus	2	20	17.3	21	9.5	2.9	9.85
	A. gibbsii	2	20	16	26	7.75	2.5	10.9
Tweedyani	A. tweedyi	2	26	16.8		10	2.25	9.25
Podosclerocarpi	A. sclerocarpus	2	12	14.65	33	6.75	2.45	6.95
	A. sinuatus	2	12	18.3	27	8.25	3.5	10.25
	A. speirocarpus	2	11.5	17.35	22	3.75	2.9	7.15
Cusickiani	A. filipes	2	17	12.75	16.5	13.25	2.85	5.85
	A. inversus	2	12.5	10.8	15	11	2.5	4.25
	A. californicus	2	20	14.45	21	8.5	2.9	8.05
	A. cusickii	2	10.5	14	15	13.5	3.45	5.35
	A. whitneyi	2	9.5	12.25	25	6.5	2.65	6.9
	A. sterilis	2	3	9.5	18.5	4	2.25	3.75
	A. ceramicus	2	13.5	8.55	20.5	4.1	2.6	4.55
Ervoidei	A. tenellus	2	13.5	7.75	6	2.1	2.5	4.35
	A. vexilliflexus	2	7	6.8	7.5	2.25	2.25	3.45
	A. bourgovii	2	7	9.25	4	6.5	2.55	5.05
	A. microcystis	2	12	6.7	7.5	5	2.75	3.5
	A. kentrophyta	2	2	7	5	1.5	1.95	5.15
Polares	A. bodini	2	9	9.65	6	9.6	1.85	5.5
	A. polaris	2	3.5	11.7		4		5.8
Gynophoraria	A. nutzotinensis	2	2.5	14.5		6.25	2.25	6.35
Jejuni	A. jejunus	2	5	5.75	12	2.25	2.2	2.65
	A. limnocharis	2	5	7	11	2.5		2.9
Humistrati	A. humistratus	2	16.5	8.85	16	5	2.25	6
	A. sesquiflorus	2	2	7	8.5	2.65	2.7	4.6
	A. micromerius	2	3	6	4	3.5	2.25	3.05
	A. tegetarioides	2	4.5	5	2.5	1.35	2	3.2
Ocreati	A. flavus	2	17	13.4	11.5	13	2.25
	A. sophoroides	2	12	9.25	5	2.35	2.7	5.65
	A. moencoppensis	2	18.5	9.75		12.5	3.05	6
Albuli	A. albulus	2	28	15.1		3.5	2.95	9.1
Bisulcati	A. bisulcatus	2	52.5	12.1	10	7.75	2.95	6.55
	A. racemosus	2	42.5	17.25	17	7	2.95	13.15
Oocalyces	A. oocalycis	2	47.5	15.5		13	3.2	10.5
Pectinati	A. pectinatus	2	18.5	22.5	27.5	6.25	3.3	10
	A. nelsonianus	2	13	27	24	7.5	3.85	12.35
	A. grayi	2	16	18.5	18.5	6.5	3.25	8.4
	A. toanus	2	21	16.5	20	15.5	3.35	6.95
	A. linifolius	2	6	16.3	19	17.5		7.2
	A. rafaelensis	2	8.5	17.3	19	15	3.8	6.1
	A. saurinus	2	9	20	24	14	3.6	8
	A. osterhouti	2	18.5	20.25	12	10	3.6	10.25
Woodruffiani	A. woodruffi	2	26.5	15		9.75	4.95	9.05
Miselli	A. congdoni	2	21.5	13.5	23	12.5	2.6	6.65
	A. agnicidus	2	25	10.05	8.5	9	1.9	7.8
	A. umbraticus	2	17.5	12	12.5	8.5	2.4	6.1
	A. paysonii	2	12.5	8	9	6	2	3.9
	A. ervoides	2	22.5	8.25	14.5	6	2	5.3
	A. sinaloae	2	24	5.3	11	4		2.65
	A. carminis	2	12	8.8	14	6.5	2.25	5.1
	A. straturensis	2	17	7.4	11.5	4.5	2.2	3.95
	A. howelli	2	17.5	13.25	16	11.75	3.3	6.25
	A. arthuri	2	12.5	13.45	23	13.5	2.8	7.7
	A. misellus	2	10	8.25	14	5.75	2.45	4.1
	A. oniciformis	2	8	6.05	9	1.5	1.65	3.35
	A. toquimanus	2	14.5	7.25	13.5	6.25	2.55	3.75
Neviniani	A. traskiae	2	21	15.85	14	9	2	8.25
	A. nevinii	2	22.5	11.65	18	9		6.05
Neonix	A. mulfordae	2	12	7.2	13.5	3.75	2.3	3.9
	A. johannis-howellii	2	9	5.25	8.5	16.5	2	3.2
	A. peckii	2	7	6.25	8	13.5	1.5	3.85
Atrati	A. atratus	2	10	9.85	19.5	9	2.25	5.3
	A. salmonis	2	5	11.35	21.5	7.5	2.85	6.95
Quinqueflori	A. brandegei	2	4	5.5			2.25	3.95
	A. quinqueflorus	2	4	4.95		9	2	3.1
Inyonenses	A. inyonsensis	2	10.5	9.7		4.75	2.45	4.75
Jaegeriani	A. jaegerianus	2	10	8.25		5.5		4.6
Pachypodes	A. pachypus	2	16	13		12.5	3.85	7.5
Drummondiani	A. drummondii	2	24.5	22.25	22	8	2.5	9.75
Malaci	A. cibarius	2	9	17	29.5	5.5	2.9	7.5
	A. ensiformis	2	21	14.5	34	8.5	3	7.5
	A. malacoides	2	12.5	20.8	26	7		14.8
	A. minthorniae	2	21	14.5	28	11	2.85	6.9
	A. vallaris	2	6	19	27	4	3.6	10.25
	A. cimae	2	17.5	13.5	31.5	5.75		6.75
	A. malacus	2	22	18		7.5	3.35	11.3
	A. chamaemeniscus	2	6.5	16.25		3.25	3	7.9
Pruniformes	A. accidens	2	11	16.55		9.75	3.05	7.7
Reventi-arrecti	A. reventus	2	14.5	20.25	30.5	15	3.05	11.85
	A. sheldoni	2	22.5	18.5	25.5	20.5	2.45	10.55
	A. adanus	2	13	18.75	16	11	3	8.6
	A. terminalis	2	18.5	13.9	30	15	2.3	5.75
	A. riparius	2	14.5	12.65	25.5	22	2.6	8.75
	A. arrectus	2	24	10.35	22	20	2.2	5.65
	A. atropubescens	2	17.5	15.3	24.5	16.5	2.5	5.85
	A. remotus	2	10	12.15	17	15	2	5.55
	A. eremiticus	2	16.5	16	24.5	12.75	3	7.45
	A. scaphoides	2	19.5	19.5	26.5	12	3	10.9
	A. orcuttianus	2	9	10.5	14.5	7	2	5.4
	A. obscurus	2	8.5	8.75	18.5	9	2.45	4.3
Michauxiani	A. michauxii	2	26	16.15	35	10.5	1.9	7
Nudi	A. serenoi	2	14	20.25	35.5	14	2.85	10.8
Conjuncti	A. conjunctus	2	13.5	20.75	26.5	21.5	2.85	9.5
	A. hoodianus	2	18	20.5		22	2.7	12.5
	A. reventiformis	2	13	16.95	27.5	18.5	2.4	10
	A. leibergi	2	13.5	13.6	27.5	17	2.55	8.25
Hesperonix	A. bolanderi	2	11.5	15.3	16.5	5.5	2.55	9.7
Bicristati	A. webberi	2	10	17.1	23	9.75	3.55	10.3
	A. bicristatus	2	12.5		29.5	10	3.3	9.1
Porrecti	A. porrectus	2	20	7.25	8.5	9.25	2.75	5.1
Ampullarii	A. ampullarius	2	13	10.6	21	6.25	2.1	5.9
Pachyphyllus	A. asclepiadoides	2	8.5	16.35	54	2.75	2.6	12.75
Preussiani	A. preussii	2	12.5	19	32	8.5	3.05	9.35
	A. eastwoodae	2	5	19.95	29	6.25	2.55	11.1
	A. crotalariae	2	17.5	24.5	31	11	3.65	9.95
	A. mokiacensis	2	19	16.1	30.5	9		8.1
	A. beathii	2	18.5	22.35	40.5	6.25	3.65	9.1
	A. praelongus	2	21.5	19.25	62	16	3.4	9.9
	A. pattersoni	2	17.5	18.05	30	8.5	3.25	11.5
	A. sabulosus	2	8	29.75	51	5.25	3.75	16.25
Neglecti	A. neglectus	2	13	13.3	16	5	2.2	6.8
Uliginosi	A. canadensis	2		14.4	22	12.25	1.9	7.8
	A. oreganus	2	25	17.25	22.5	3.5		8.25
Onobrychioidei	A. adsurgens	2	28.5	15.25	13.5	10	2.05	7.65
Hypoglottoidei	A. agrestis	2	10	18.5	20	6.25	1.6	10
Argophylli	A. argophyllus	2		19.5	34	4.5	2.35	12.9
	A. zionis	2	10.5	22.25	27	8	2.5	13.15
	A. marianus	2	6	20.5	31.5	4.5	2.9	11
	A. desereticus	2	7.5	20.25	15	3.75		9.95
	A. callithrix	2	10	21	30.5	7	2	10.05
	A. tephrodes	2	22	17.8	34.5	22	2.7	9.5
	A. iodopetalus	2	17.5	20.25	37	5.75	2.15	12.5
	A. shortianus	2	10.5	19	49.5	8.5	2.5	12.05
	A. cyaneus	2	17	20	41.5	8.5	3.05	13.15
	A. columbianus	2	6	18.8	49.5	1.85	2.75	11.3
	A. tiderstromii	2	10.5	14.85	37.5	7.75	3.25	7.6
	A. waterfallii	2	11	20.75	35.5	6.25	2.75	12
	A. feensis	2	10.5	14.5	31.5	6	2.2	6.6
	A. neomexicanus	2	17	17.45	30.5	10	2.95	11.3
	A. uncialis	2	2	28.25	46	2		14
	A. musiniensis	2	3.5	25	43	3.75	3	14.25
	A. loanus	2	4.5	21.5	33	1.75		12.35
	A. newberryi	2	5	23	33	11.5	3	14
	A. eurekensis	2	4	24	31	7.5		13
	A. coccineus	2	6.5	38		6	3.35	21
	A. purshii	2	6	17.75	30		2.35	12.1
	A. leucolobus	2	9	17.25	21	8		9.45
	A. subvestitus	2	5.5	12.15	12.5	2.4	1.8	8.2
	A. funereus	2	6.5	25.5	45	4.5	3	13.75
	A. utahensis	2	5	26	26.5	5.5	2.55	14.5
	A. nudisiliquus	2	5	23	35.5	4	2.55	16.7
	A. inflexus	2	11.5	19.75	27.5	5	2.25	12.9
	A. parryi	2	6.5	18.5		3.75	2.35	10.5
	A. castaneiformis	2	6	14.75	25.5	2.75	2.1	8.25
	A. chamaeleuce	2	6.5	21.25	49	3.5	2.7	11.3
	A. amphioxys	2	7.5	20.4	56	10.5	2.45	10.25
	A. musimonum	2	8.5	11.85		5.5		5.95
	A. cymboides	2	7.5	19.7	48	5	2.2	11.1
	A. missouriensis	2	9	16.75	44.5	6.25	2.5	8.5
	A. accumbens	2	8.5	7.65	27	4.75		4.85
	A. anisus	2	5	19.9	34	2.25	2.2	12
Desperati	A. naturitensis	2	7	14.25	26.5	3.75	2	6.3
	A. monumentalis	2	6	11.65	22	3.75	2.35	6.55
	A. deterior	2	3.5	10.25	9	4.75	2.3	5.25
	A. desperatus	2	8.5	10.95	22	4	2.45	6.45
Layneani	A. layneae	2	28.5	15.25	31	9.25	3.75	7.4
Mollissimi	A. mollissimus	2	25	18.25	26.5	13.25	2.4	11.4
	A. helleri	2	15	29	32.5			15.25
Gigantei	A. giganteus	2	40	17.95	36.5	18.5	2.25	11.25
Sarcocarpi	A. crassicarpus	2	17.5	21.5	55.5	7.5	3.25	10.35
	A. gypsoides	2	20	19.5	53.5	6.75	3.4	12.55
	A. plattensis	2	9	17.9	40	4.25	3.05	10.75
	A. sanguineus	2	11.5	26.75		13.5	3.5	11.65
Tennesseenses	A. tenneseensis	2	14.5	16.5	31	9.5	2.95	11.7
Megacarpi	A. megacarpus	2	5.5	21.25	46	3.75	3.05	12.25
	A. oophorus	2	8.5	17	41	8.5	3.35	9
	A. beckwithii	2	11.5	18.75	29.5	8.5	2.85	10.25
Lutosi	A. lutosus	2		13	27	1.25	2.9	7.6
Pterocarpi	A. casei	2	15.5	15	37	7.5	2.65	7.4
	A. pterocarpus	2	10	17.65		9.5	2.7	10.5
	A. tetrapterus	2	10.5	16.25	33	3.75	2.25	7
Anemophili	A. anemophilus	2	19	12.1	36	11.5	2.45	6.25
	A. miguelensis	2	20	14.25	33.5	8	2.4	7.25
	A. harbisonii	2	18	12.1	24.5	6.25	2.5	5.9
Densifolii	A. nuttalii	2	70	13.1	26	11	3	7.25
	A. pomonensis	2	27.5	13.2	44.5	9.75	3.05	6.35
	A. curtipes	2	25	14.5	31.5	15.25	2.75	7.3
	A. pycnostachyus	2		8.5	7	5.5	2.4	6.6
	A. oxyphysus	2	42.5	17.15	14.5	10.5	3.45	9.5
Trichopodi	A. asymmetricus	2	30	15.1	23	15	2.45	8.95
	A. trichopodus	2	30	15.15	20	17	2.5	6.85
Inflati	A. douglasii	2	21.5	9.7	60	7.75	2.7	5.65
	A. macrodon	2	21.5	9.85	40.5	7.75	3	7.6
	A. oocarpus	2	45	11.5	51	4.25	3.1	5.25
	A. deanei	2	19	12.35	34.5	13	2.3	5.95
	A. gruinus	2	14	9.8	25	7	2.75	6.1
	A. palmeri	2	25	8.65	19	8.5	2.5	5.1
	A. prorifer	1	22.5	8.3	11.5	5.75	2.35	4.6
	A. idrietorum	2	14	7.75	10	6.5	2.2	4.6
	A. piscinus	2	20	11.4	21.5	13.5	1.7	5
	A. fastidius	2	12	14.7	23	8.5	2.2	7
	A. magdalenae	2	23.5	11.8	15	8.5	3.55	6.75
	A. allochrous	2	20	8.3	15.5	7	2.9	4.65
	A. wootoni	1	8.5	6.05	15.5	3.75	2.5	5.35
	A. thurberi	2	19.5	6.4	9.5	5.75	2.05	4.15
	A. wardi	2	10	6.3	14.5	3.75	2.5	3.75
	A. aquilonius	2	7	10.25	33	4.75	2.75	7.25
	A. cerussatus	2	4	5.6	20	3.25	2.2	3.8
	A. endopterus	1	5.5	6.15	29	1.75		4
	A. serpens	2	6	7.3		11	2.1	4.65
	A. pubentissimus	2	7.5	10.25	13.5	2.25	2.25	5.8
	A. pardalinus	1	5.5	7.25	24	2.5		5.7
	A. sabulonum	1	4.5	6.2	14.5	7.5	2.25	4.75
	A. nutans	1	8	9.1	21.5	3.5	2	4.3
	A. gilmani	2	6	7.05	10	2.1	2.55	4.45
	A. insularis	1	6	6.45	10.5	3.9	3.05	3.85
	A. geyeri	1	5	6.4	12.5	1.55	2.6	3.25
	A. aridus	1	6	4.9	5	10	3.2	3.8
	A. wetherilli	2	5.5	9.1	11	3	2.55	5.1
	A. sparsiflorus	1	5.5	6.75		4.25	2.2	3.65
	A. diaphanus	1	9	7.9	10	3.25	1.9	4
	A. hornii	1	21.5	9	14		1.85	4.9
	A. comonduensis	1	6.5	4.75	8	4.35	2.3		Castillón, E.E.; Rebman, J.P.; Quintanilla, J.Á.V. Astragalus comonduensis and Calliandra pilocarpa (Fabaceae), two new species from Baja California Sur, Mexico. Phytotaxa 2019, 391, 57-68
Diphysi	A. lentiginosus	1	25.5	14.4	26		2.75	5.25
	A. iodanthus	2	14	12	22	2.75	2.85	6.5
	A. pseudiodanthus	2	16	9.5	16.5	2.5	2.1	4.25
Monoenses	A. monoensis	2	9	11.5	23	2.75	2.3	5.7
	A. ravenii	2	5	6.95	18	3.25	1.9	3.7
	A. pulsiferae	2	7.5	6.85	6	1.45	2.55	4.7
	A. perianus	2	4.5	6.9	19.5	1.3		3.7
Cystiella	A. striatiflorus	2	3.5	10.75	24	2	2.2	6.25
Circumdati	A. circumdatus	2	9	8.75	19.5	1		5.25
Platytropides	A. platytropis	2	5.5	8.35	29.5	4.75	2.5	3.8
	A. amnis-amissi	2	8.5	9.6	18	5		4.95
	A. amblytropis	2	8.5	7.35	28.5	12.5	3.15	3.9
Villosi	A. distortus	2	13	11.75	26.5	8	2.1	4.7
	A. soxmaniorum	2	14	14.4	22	7	2.45	7.4
	A. obcordatus	2	11.5	9.75	16	7	2.05	5.4
	A. villosus	2	14.5	10	15	6.5	1.95	6.85
Lotiflori	A. lotiflorus	2	10	11.25	43	7.5	2	7.35
Panamintenses	A. panamintensis	2	2.5	11.1	15.5	3.25	2	6.55
Humillimi	A. troglodytus	2	20	10.45	10	8.75		7.05
	A. gilensis	2	16.5	8.3	9	8.75	1.7	4.87
	A. siliceus	2	2	10.5	9	0.63		4.95
	A. cremnophylax	2	2	5.7	5	0.18	1.6	3.1
	A. humillimus	2	2		4	0.3		3
Leptocarpi	A. nothoxys	2	14.5	10.25	21.5	9	2.35	6
	A. pringlei	2	7.5	14.2	13	3	2.05	7.15
	A. bryantii	2	17	16.25	24.5	7	2.25	8.15
	A. gentryi	1	7.5	9.5	15.5	7	1.4	5.6
	A. arizonicus	2	18.5	10.35	18	8.25	2.4	5.75
	A. albens	1	9.5	8.4	9.5	4.75	2.2	4.2
	A. mohavensis	1	9.5	9.75	25	5.75	2.75	5.8
	A. parvus	2	7.5	8.25	19	4.5	1.95	4.55
	A. hypoxylus	2	13	7.75	6	6		6
	A. tricarinatus	2	10	14.15	22	14.5	2.95	6.85
	A. bernardinus	2	17.5	8.65	23.5	5.75		5.15
	A. emoryanus	1	6.5	8.6	12.5	5.5	2.35	4.8
	A. nyensis	1	2.5	4.8	13	1.4	2.2	3.5
	A. acutirostris	1	3.5	5.85	19	4.25	2	3.85
	A. francisquietensis	1	6	9.1	9	7	1.45	5.1
	A. tener	1	7.5	8.5	9.5	4.75	1.4	4.45
	A. pauperculus	1	4.5	7.95	10	4.75	2.7	3.6
	A. rattani	1	6	9.6	14	4.25	2.65	3.75
	A. clarianus	1	4.5	10.45	9	4.5	3	3.4
	A. breweri	1	6.5	9.6	4	6.5	2.95	4.45
	A. coahuilae	2	9	12.5	15	8.75	2.55	5.6
	A. nuttallianus	1	14	8.35	16	5.1	2	4.45
	A. leptocarpus	1	6.5	9.2	21.5	6	1.95	4.15
	A. lindheimeri	1	4.5	15.25	11	3.75	3.6	6
	A. martinii	2	6	6.55	22.5	6	1.5		Spellenberg, R.; Van Devender, T.R.; Jenkins P.D. Astragalus martinii (Fabaceae), a new species from Eastern Sonora and western Chihuahua, Mexico. Phytoneuron 2014, 66, 1-8.
Succumbentes	A. succumbens	2	17.5	17.15	32.5	3.5	2.35	11.25
Scaposi	A. calycosus	2	9	15.15	20.5	4	2.35	7.65
Greggiani	A. greggii	2	5.5	8.6	13.5	4.5		5.75
Micranthi	A. hartwegi	2	35	8	16	12	1.35	4
	A. vaccarum	2	30	5.2	8	7.25	1.4	3.05
	A. goldmani	2	36.5	5	6	6.5	2	3.15
	A. clevelandi	2	57.5	5.4	4	10	2.85	3.95
	A. oxyrrhynchus	2	26	5.75	11	6.25	2.3	3.95
Hypoleuci	A. hypoleucus	2	20	7.1	10	6.75	1.6	4.2
Chetodontes	A. spaldingii	2	20.5	9.35	7	6.5	2.2	6.65
	A. tyghensis	2	25	10.5	7	6.5	2.3	7.2
	A. lyalli	2	14	6.65	6	4	2.5	4.7
	A. lemmoni	2	7.5	5.45	6	11.5	1.4	3.45
	A. caricinus	2	15	5.75	7	3.75	2.55	4.5
	A. lentiformis	2	7.5	6.6	8	1	2	4.05
	A. andersonii	2	19	12	13	4.5	2.5	7.2
	A. sepultipes	2	20	15.1	17	7.75		10.8
	A. austinae	2	9.5	9.85	6.5	3	1.65	7.95
Brauntoniani	A. brauntonii	2	47.5	10.4	7.5	5.75	1.7	7.15
Diphaci	A. diphacus	2	15	8.3	13	7	1.95	4.85
Reflexi	A. reflexus	1	6.5	4.7	5	6.75	2	2.3
Scutanei	A. scutaneus	1	30	5.6	11	5	1.95	3.25
	A. brazoensis	1	16	6.7	4	7	2.75	3.4
Microlobium	A. gambelianus	1	9.5	2.9	2	3.5	2.2	2.15
	A. didymocarpus	1	17.5	6.75	2	4.25	1.85	3.25
Sesamei	A. wrightii	1	5	5.7	7	3.85	2.2	5.7
Sericoleuci	A. sericoleucus	2	3.5	5.7	8	1.5	1.4
	A. aretioides	2	2	6.9		1.1		3.75
	A. tridactylicus	2	6	9.85	9	0.5		5.7
	A. barrii	2	2.5	13.15		1.45	2	5.95
Orophaca	A. gilviflorus	2	2	22	13.5	0	1.8	14.65
	A. proimanthus	2	2	14.65	12.5	0		9.4
	A. hyalinus	2	2	15.05	8.5	0.2		9
Doubtful	A. daleae	2	42.5	6.05	10	7		3.15
	A. hartmanii	2	20	36.5	44	17.5		28.5
Introduced	A. chinensis	2	11	14	13	4	2.5	6
	A. cicer	2	18	14.35		7.5		7.8
	A. contortuplicatus	1	10	5.75		2.75
	A. falcatus	2	45	10	13	11.5	2.25	4.5
	A. glycyphyllos	2	15	12.5		4.75		5.85
Sagitticarpi	A. sagitticarpus	1	4.5	8.4	6	3.7	1.4		Castillón, E.E.; Quintanilla, J.Á.V.; Domínguez, J.A.E. A new species and a new section of Astragalus (Fabaceae: Papilionoideae) from Mexico. Phytotaxa 2020, 428, 163-172

## Sheet: Fabeae
Species	Life form (1 = annuals, 2 = biennials, 3 = perennials)	Flower number per raceme	Flower length, mm	Seed length, mm	Source: Repjev, S.I.; Stankevich, A.K. Flora of cultivated plants. Vetch. All-Russian Institute of Plant Industry (VIR): St. Peters-burg, Russia, 1999; pp. 1–491.
Vicia pyrenaica	3	1	20.5
V. incisa	1	1.5	18
V. sativa	1	2	31	4.5
V. sativa ssp. stenophylla	1			5.5
V. sativa var. amphicarpa	1		20
V. sativa var. macrocarpa	1		45	6.75
V. grandiflora	1	3	24
V. abbreviata	3	4.5	17.5	3.25
V. galeata	1	3.5	22.5	5
V. esdraelonica	1	1.5	18.5	4
V. noeana	1	2.5	22.5
V. hyrcanica	1	1.5	18.5	5.5
V. assyriaca	1	2.5	20.5	5
V. sepium	3	3.5	13.5
V. pannonica	1	2.5	18
V. anatolica	1	1.5	15	3
V. melanops	1	2.5	18.5	4
V. ciliatula	1	1.5	14	2.5
V. lutea	1	1.5	25	5.5
V. sericocarpa	1	1.5	22.5
V. hybrida	1	1	22.5	6
V. mollis	1	2	14.5	4.8
V. peregrina	1	1.5	15	5.5
V. tigridis	1	1	5.5	3.5
V. aintabensis	1	1	12	4.5
V. michauxii	1	1	10	6.5
V. menziesii	3	7.5	27.5	7
V. nigricans	3	21	18.5	5.5
V. gigantea	3	12	12.5	5.5
V. japonica	3	10	19
V. dumetorum	3	6.5	15.5	4.5
V. pisiformis	3	17.5	17
V. altissima	3	10	20	4
V. sylvatica	3	16.5	14	4
V. montenegrina	3	19	14	4.25
V. orobus	3	11	16
V. cassubica	3	10	11.5	4
V. ochroleuca	3	12	20
V. megalotropis	3	15	13.5
V. bakeri	1, 3	13	13.5
V. dichroantha	3	30	11
V. multicaulis	3	12	18	3
V. costata	3	8	15.5	3
V. biennis	2	12.5	10	3
V. amoena	3	17.5	13.5	3
V. nissoliana	3	11.5	21.5	5
V. hololasia	1	4	19	4.5
V. americana	3	6	24
V. cretica	1, 2	5.5	15
V. cedretorum	3	10	23.5
V. onobrychioides	3	13	17
V. denessiana	3	17.5	21
V. alpestris	3	6.5	18	3.5
V. sessei	3	13.5	18.5
V. cracca	3	26	11	3
V. tenuifolia	1, 2, 3	28.5	14.5	3
V. sibthorpii	3	16.5	14.5
V. tenorei	3	25	10
V. cassia	1	7.5	18.5	4.5
V. kotschyana	3	10	19
V. microphylla	2, 3	6.5	18	4
V. villosa	1, 2	27.5	17.5	4
V. eriocarpa	1, 2	16	11.5
V. pseudocracca	1, 3	8	17	2
V. pinetorum	3	14	15.5
V. benghalensis	1, 2, 3	7	14	6
Ervilia sativa	1	2.5	6.5
Ervum soloniense	1	1.5	7
E. linearifolium	1	2.5	9
E. humile	3	1	7.5	2.25
E. giganteum	3	12	6	4
E. cyprium	1	2.5	14
E. dionysiensis	1	1.5	12.5
E. bithynicum	1	2	18
E. cappadocicum	1	1	11
E. caesareum	1	3	11.5
E. montevidense	2, 3	7.5	8.5	3
E. nanum	1	10	5.5	1.5
E. gramineum	1, 2, 3	7	9	2.25
E. pallidum	3	8.5	11
E. micranthum	1, 2, 3	1.5	9
E. hassei	1	1.5	7	2.5
E. monanthos	1	1.5	13.5	3
E. carolinianum	2, 3	12	5.5	2
E. leucophaeum	1, 3	1.5	9.5	2.25
E. tetraspermum	1, 2	1.5	6.5
E. filicaule	1	4.5	6.5
E. woronowii	3	1.5	14	2
E. hirsutum	1	6	3.25	2.25
E. meyeri	1	3	4
E. platense	1, 2		6	4
E. lunatum	1	3.5	12	3
E. acutifolium	3	9
E. pulchellum	3	15.5	8.5	2.25
E. fulgens	1	27.5	9.5	6
E. vicioides	1	11.5	7	3.5
E. leucanthum	1, 3	6.5	8.5
E. durandii	1	8	7	5
E. calcaratum	1	6	14.5	4.5
E. palaestinum	1	6	8.5
E. cirrhosum	1	6.5	11
Orobus faurieri	3	6	15
O. hupehensis	3	15	12
O. venosus	3	10	13
O. fischerianus	3	12.5	15
O. lathyroides	3	20	13.5
O. croceus	3	15	17.5
O. clusii	3	7.5	18.5
O. subvillosus	3	2	24

## Sheet: Fabeae_100_seed_mass
Species	Life cycle (1=annuals, 2=perennials)	100 seed mass, g	Origin of sample (i- or k-number is according to the VIR catalogue)
Lathyrus annuus	1	4.84848	Syria, i593702
L. aphaca	1	1.82983	Jordan, i593800
L. articulatus	1	7.94444	Morocco, k1369
L. basalticus	1	11.3333	Syria, i593701
L. belinensis	1	4.586	Origin unknown, germplasm collection of the Federal Scientific Vegetable Centre (Russia)
L. cassius	1	2.74725	Syria, i593726
L. chloranthus	1	3.95833	Armenia, i598901
L. cicera	1	8.30159	Portugal, i567715
L. cilicicus	2	5.85979	Syria, i593729
L. clymenum	1	11.453	Belgium, i310119
L. davidii	2	2.61111	Ustimovka (Far Eastern Branch of the Russ. Acad. Sci.), i053014
L. gmelinii	2	4.024	Kazakhstan, Institute of Botany and Phytointroduction, Almaty, #2120
L. gmelinii	2	3.92	Kazakhstan, Institute of Botany and Phytointroduction, Almaty, #2353
L. gmelinii	2	3.6	Kazakhstan, Institute of Botany and Phytointroduction, Almaty, #3517
L. gorgoni	1	7.47222	Syria, i334262
L. hierosolymitanus	1	2.96439	Syria, i593705
L. hirsutus	1	2.90909	Georgia, i0130432
L. hirsutus	1	1.26984	Belgium, i310122
L. inconspicuus	1	2.15385	Iran, i593659
L. japonicus	2	2.7305	Canada, i593973
L. latifolius	2	5.55556	France, i312382
L. latifolius	2	2.5	Spain, i312382
L. linifolius (=montanus)	2	1.35135	Norway, i597422
L. marmoratus	1	5.25641	Iran, i593660
L. miniatus	2	3.00337	Armenia, k1353
L. ochrus	1	12.2222	Portugal, i591761
L. ochrus	1	5.8136	Origin unknown, germplasm collection of the Federal Scientific Vegetable Centre (Russia)
L. pisiformis	2	1.40845	Altai, Russia, i138122
L. pisiformis	2	1.33333	Krasnoyarsk Krai, Russia, i0131244
L. pratensis	2	1.2738	Moscow region, Russia, 55.688446 N, 37.278817 E
L. pratensis	2	1.19733	Khanty-Mansi Autonomous Okrug, Russia, i0161260
L. pseudocicera	1	7.94444	Syria, i593681
L. roseus	2	4.78	Armenia, voucher specimen: ERE155593
L. rotundifolius	2	6.72222	Hungary, i602095
L. sativus	1	19.6964	k1193
L. sphaericus	1	2.72414	Italy, i597150
L. sylvestris	2	6.792	Kaluga region, Russia, 54.742255 N, 37.187023 E
L. sylvestris	2	2.38095	France, i31159
L. tingitanus	1	9.19048	France, k200
L. tuberosus	2	2.56667	Kazakhstan, 43.234921 N, 76.909344 E
L. tuberosus	2	2.08333	Armenia, i110402
L. tuberosus	2	1.48504	Germany, i312261
L. undulatus	2	5.66667	Hungary, i602096
L. vernus	2	1.41733	Russia, germplasm collection of the Faculty of Biology, Lomonosov Moscow University
L. vinealis	1	5	Turkey, i593780
L. woronowii	2	0.767143	Turkey, voucher specimen: MW0740979
Lens culinaris	1	5.3772	‘Petrovskaya 4105′, k1733
Pisum sativum subsp. arvense	1	11.9842	Armenia, germplasm collection of the Faculty of Biology, Lomonosov Moscow University
Vicia abbreviata	2	2.216	Armenia, voucher specimen: ERE160203
V. alpestris	2	3.27778	Daghestan, i0146903
V. amoena	2	1.6899	VIR germplasm collection
V. amphicarpa	1	4.33333	Israel, i618684
V. amurensis	2	2.41111	Khabarovsk region, i0146720
V. anatolica	1	2.33968	Turkmenia, i35227
V. angustifolia	1	1.21746	Georgia, i30557
V. articulata	1	4.6127	Morocco, k1369
V. benghalensis	2	5.91489	Bulgaria, i34262
V. biennis (=V. picta)	1	3.78333	Czech Republic, i35230
V. bithynica	1	5.93333	Germany, i34425
V. cappadocica	1	3.11111	Syria, i618940
V. cassubica	2	2.44444	Karachaevo-Cherkessia, i0144972
V. cordata	1	3.66077	Hungary, i35503
V. cracca	2	1.39783	Moscow region, Russia, voucher specimen: MW0568643
V. cuspidata	1	1.04715	Syria, i618758
V. dasycarpa	1	5.24091	Austria, i35500
V. dionysiensis	1	9.66667	Lebanon, i618736
V. dionysiensis	1	4	Syria, i618769
V. disperma	1	4.24837	Australia, i34874
V. dumetorum	2	3.15	Czech Republic, i35130
V. eriocarpa	1	4.08889	Greece, i35593
V. ervilia	1	4.758	Origin unknown, germplasm collection of the Institute of Field and Vegetable Crops (Serbia)
V. ervilia	1	3.51893	Germany, i1
V. faba	1	72.3972	'Russkie Chernye'
V. galilaea	1	11.0556	Jordan, i618843
V. grandiflora	1	1.96	Serbia, 45.23731 N, 19.82607 E
V. grandiflora	1	1.91667	Poland, i34771
V. hirsuta	1	0.710317	Armenia, i30579
V. hyaeniscyamus	1	11.9167	Syria, i618829
V. hybrida	1	6.14566	Germany, i34432
V. hyrcanica	1	5.32778	Portugal, i35008
V. johannis	1	7.11111	Syria, i618745
V. kalakhensis	1	13.1111	Syria, i618831
V. lathyroides	1	0.1	Syria, i618761
V. lutea	1	6.80556	Germany, i34433
V. macrocarpa	1	9.30556	Portugal, i36064
V. melanops	1	4.29074	Bulgaria, i34261
V. michauxii	1	9	Kyrgyzstan, i35149
V. mollis	1	3.16667	Syria, i618775
V. monantha	1	2.28704	Germany, i34430
V. narbonensis	1	15.4444	Germany, i32361
V. neglecta	2	1.91069	China, i30619
V. noeana	1	6.75	Syria, i618797
V. palaestina	1	3.91667	Syria, i618742
V. pannonica	1	6.08333	Australia, i26369
V. peregrina	1	4.34259	Georgia, i29267
V. peregrina	1	3.643	Armenia, voucher specimen: ERE151319
V. pisiformis	2	5.525	Kaluga region, Russia, 54.74529 N, 37.18863 E
V. pisiformis	2	5.04762	Germany, i36724
V. pseudorobus	2	1.21667	Primorskii Krai, Russia, i0146722
V. qatmensis	1	1	Syria, i618748
V. sativa	1	2.80817	Vladimir region, Russia, 55.69236 N, 41.97880 E
V. sativa	1	2.0608	Kaluga region, Russia, 54.74376 N, 37.19006 E
V. sativa	1	0.8196	Tver region, Russia, 57.59655 N, 33.81483 E
V. sativa	1	0.521	Smolensk region, Russia, 55.507893 N, 31.088042 E
V. sepium	2	1.41111	Leningrad region, Russia, i35514
V. serratifolia	1	5.80556	Germany, i35591
V. sylvatica	2	1.57716	Il'menskii reservation, Chelyabinsk region, Russia, i0143977
V. tenuifolia	2	3.03571	Armenia, i604811
V. tetrasperma	1	0.42472	Ukraine, i33645
V. unijuga	2	1.36667	Main Botanical Garden, Russia, i34571
V. variegata	2	2.99857	Armenia, voucher specimen: ERE155032
V. villosa	1	3.8292	Kaluga region, Russia, 54.92467 N, 36.88937 E
V. villosa	1	3.63333	Poltava region, Ukraine, i31
Vavilovia formosa	2	4.23	Armenia, voucher specimen: ERE170018
